# Supplementary material for: PHIV-RootCell: a supervised image analysis tool for rice root anatomical parameter quantification
Source: Front Plant Sci. 2015 Jan 19;5:790. doi: 10.3389/fpls.2014.00790 (PMC4298167; doi:10.3389/fpls.2014.00790)
Supplement: Supplementary file 1 [file Images.ZIP]

Archive with 23 entries (20 files):
- IMAGES/
- IMAGES/NB1.tif
- __MACOSX/
- __MACOSX/IMAGES/
- __MACOSX/IMAGES/._NB1.tif
- IMAGES/NB10.tif
- __MACOSX/IMAGES/._NB10.tif
- IMAGES/NB2.tif
- __MACOSX/IMAGES/._NB2.tif
- IMAGES/NB3.tif
- __MACOSX/IMAGES/._NB3.tif
- IMAGES/NB4.tif
- __MACOSX/IMAGES/._NB4.tif
- IMAGES/NB5.tif
- __MACOSX/IMAGES/._NB5.tif
- IMAGES/NB6.tif
- __MACOSX/IMAGES/._NB6.tif
- IMAGES/NB7.tif
- __MACOSX/IMAGES/._NB7.tif
- IMAGES/NB8.tif
- __MACOSX/IMAGES/._NB8.tif
- IMAGES/NB9.tif
- __MACOSX/IMAGES/._NB9.tif
