# Supplementary material for: PHIV-RootCell: a supervised image analysis tool for rice root anatomical parameter quantification
Source: Front Plant Sci. 2015 Jan 19;5:790. doi: 10.3389/fpls.2014.00790 (PMC4298167; doi:10.3389/fpls.2014.00790)
Supplement: Supplementary file 2 [file PHIV_Rootcell_toolset.ZIP]

Archive with 3 entries (2 files):
- PHIV_Rootcell_toolset.txt
- __MACOSX/
- __MACOSX/._PHIV_Rootcell_toolset.txt
