# Supplementary material for: PHIV-RootCell: a supervised image analysis tool for rice root anatomical parameter quantification
Source: Front Plant Sci. 2015 Jan 19;5:790. doi: 10.3389/fpls.2014.00790 (PMC4298167; doi:10.3389/fpls.2014.00790)
Supplement: Supplementary file 3 [file R-files.ZIP]

Archive with 12 entries (9 files):
- R-files/
- R-files/.DS_Store
- __MACOSX/
- __MACOSX/R-files/
- __MACOSX/R-files/._.DS_Store
- R-files/.Rapp.history
- R-files/Analyses.pdf
- __MACOSX/R-files/._Analyses.pdf
- R-files/Analyses.txt
- __MACOSX/R-files/._Analyses.txt
- R-files/PHIV_RootCell.R
- __MACOSX/R-files/._PHIV_RootCell.R
