# Supplementary material for: PHIV-RootCell: a supervised image analysis tool for rice root anatomical parameter quantification
Source: Front Plant Sci. 2015 Jan 19;5:790. doi: 10.3389/fpls.2014.00790 (PMC4298167; doi:10.3389/fpls.2014.00790)
Supplement: Supplementary file 3 [file R-files.ZIP › R-files/Analyses.txt]

Plants      	RootArea   	ExternalLayerArea   	CortexArea   	SteleArea  	CentralMetaxylemArea 	NbCentralMetaxylem   	NbMetaxylem   	MeanNbCortexLayers   	NbCellFile1	NbCellFile2	Picture
1_ASD 1	540307	211852	292307	36148	2213	1	6	5	26	57	ASD1_55.tif
1_ASD 1	354930	159614	172076	23240	1950	1	6	4.33	25	53	ASD1_56.tif
1_ASD 1	583340	238887	306060	38393	2082	2	6	5	28	59	ASD1_57.tif
1_ASD 1	540946	236308	270500	34138	1984	2	6	5	25	54	ASD1_58.tif
6-Trop_AZUCENA	799780	313123	421333	65324	7742	2	6	6	36	74	AZUCENA_21.tif
6-Trop_AZUCENA	356883	156077	167654	33152	3910	1	6	4	27	53	AZUCENA_22.tif
6-Trop_AZUCENA	932840	273642	583466	75732	3627	1	6	6	35	100	AZUCENA-58.tif
6-Trop_AZUCENA	593128	219393	324041	49694	3191	1	7	5	36	71	AZUCENA-59.tif
6-Trop_AZUCENA	1023335	307434	630881	85020	11484	1	6	6.33	31	80	AZUCENA-60.tif
3_BAMOIA 341	457317	231297	195495	30525	3347	2	5	3.33	21	52	BAMOIA-36.tif
3_BAMOIA 341	405040	193820	183759	27461	3095	2	5	3.67	19	48	BAMOIA-37.tif
3_BAMOIA 341	645290	302725	308277	34288	3555	2	5	4.33	22	61	BAMOIA-38.tif
3_BAMOIA 341	391282	185818	181584	23880	3480	2	5	4	19	52	BAMOIA-39.tif
3_BAMOIA 341	631774	276706	317040	38028	5054	3	6	4.33	23	64	BAMOIA-40.tif
3_BAMOIA 341	572547	241644	296602	34301	3341	2	5	4	21	63	BAMOIA-41.tif
2_FR13A	634074	245385	342353	46336	7638	4	6	4.67	26	64	FR13A-78.tif
2_FR13A	577340	246073	286467	44800	6926	4	6	4.67	26	72	FR13A-79.tif
2_FR13A	709828	289788	368438	51602	6748	4	6	4.67	25	66	FR13A-80.tif
2_FR13A	630076	242888	342542	44646	6698	4	6	4.33	25	65	FR13A-81.tif
2_FR13A	542939	214098	286735	42106	7225	4	6	5	25	65	FR13A-82.tif
1_GAMBIAKA	321684	152695	147861	21128	1191	1	5	4	23	52	GAMBIAKA-75.tif
1_GAMBIAKA	712561	307770	356838	47953	3103	1	5	4.33	23	54	GAMBIAKA-76.tif
1_GAMBIAKA	503224	210030	249756	43438	2711	1	5	4.67	25	56	GAMBIAKA-77.tif
1_GAMBIAKA	490728	224962	230117	35649	2775	1	5	4.33	24	50	GAMBIAKA-78.tif
6-temp_GIZA 171	465393	229347	208578	27468	1771	1	5	4.67	21	53	GIZA-11.tif
6-temp_GIZA 171	534351	249314	254242	30795	1827	1	5	5	22	54	GIZA-12.tif
6-temp_GIZA 171	518247	232206	256193	29848	2671	1	5	5	23	50	GIZA-14.tif
6-temp_GIZA 171	493286	243209	223047	27030	2312	1	5	4.67	23	60	GIZA-15.tif
6-temp_GIZA 171	550870	265135	253201	32534	3153	1	5	5	23	52	GIZA-16.tif
6-Trop_GOGO LEMPAK	951985	370014	498275	83696	10987	2	7	5.33	30	69	GOGOLEMPAK_91.tif
6-Trop_GOGO LEMPAK	1051010	412468	550950	87592	5786	1	7	5	36	75	GOGOLEMPAK_92.tif
6-Trop_GOGO LEMPAK	860976	345238	444356	71382	2851	1	7	5	32	77	GOGOLEMPAK_93.tif
6-Trop_GOGO LEMPAK	740035	260330	419025	60680	3411	1	8	5.67	34	77	GOGOLEMPAK_94.tif
6-Trop_GOGO LEMPAK	1030313	381878	560041	88394	6242	1	7	5.67	33	72	GOGOLEMPAK_95.tif
6-Trop_GOGO LEMPAK	861940	315093	474507	72340	5180	1	7	4.67	29	70	GOGOLEMPAK-96.tif
6-Trop_GOGO LEMPAK	1007707	386590	532988	88129	5491	1	7	5.33	36	73	GOGOLEMPAK-97.tif
6-Trop_IAC 165	665692	247480	359472	58740	2565	1	7	5.33	33	73	IAC_35.tif
6-Trop_IAC 165	486814	203178	239126	44510	3269	1	6	5	29	69	IAC_36.tif
6-Trop_IAC 165	695733	268280	365429	62024	5586	2	7	5.33	35	67	IAC_37.tif
6-Trop_IAC 165	777643	294847	411145	71651	10462	2	7	5	37	74	IAC_39.tif
6-Trop_IAC 165	1043787	360527	591686	91574	7162	1	6	5	37	85	IAC-2.tif
6-Trop_IAC 165	997130	339923	560169	97038	8797	2	8	5.33	37	85	IAC-3.tif
6-Trop_IAC 165	1080559	332024	639013	109522	6229	1	7	5.33	40	87	IAC-4.tif
6-Trop_KARASUKARA SURANKASU	658749	291737	304348	62664	2337	1	6	4.33	29	60	KARASUKARA_70.tif
6-Trop_KARASUKARA SURANKASU	1062628	424822	556538	81268	2883	1	6	5	27	65	KARASUKARA_71.tif
6-Trop_KARASUKARA SURANKASU	963021	385999	484095	92927	7578	2	7	5	36	69	KARASUKARA_72.tif
6-Trop_KARASUKARA SURANKASU	978237	358427	530722	89088	9775	2	7	5	33	73	KARASUKARA_73.tif
6-Trop_KARASUKARA SURANKASU	979812	384847	513521	81444	4758	1	7	4.67	31	71	KARASUKARA_74.tif
6-Trop_KARASUKARA SURANKASU	803536	323910	416314	63312	4476	1	6	4.33	32	63	KARASUKARA-68.tif
6-Trop_KARASUKARA SURANKASU	927510	362416	495894	69200	10281	2	7	5	27	59	KARASUKARA-69.tif
6-Trop_KARASUKARA SURANKASU	634065	258784	319511	55770	8033	2	6	4.67	32	63	KARASUKARA-70.tif
5_KAUKKYI ANI	417754	212320	178286	27148	3187	2	5	4	22	39	KAUKKYI-2.tif
5_KAUKKYI ANI	344662	151180	171970	21512	1355	1	5	4	19	47	KAUKKYI-3.tif
5_KAUKKYI ANI	526563	234285	257314	34964	1849	1	5	4	21	44	KAUKKYI-4.tif
5_KAUKKYI ANI	447155	217239	198799	31117	3489	2	5	3.33	20	39	KAUKKYI-5.tif
5_KAUKKYI ANI	332151	158509	150938	22704	2658	1	5	4	22	42	KAUKKYI-6.tif
5_KAUKKYI ANI	506989	241447	231233	34309	3624	2	5	3.67	22	50	KAUKKYI-7.tif
1_KHAO DAWK MALI 105	482249	208429	237844	35976	2566	2	6	4	25	53	KHAOMALI-59.tif
1_KHAO DAWK MALI 105	446573	197735	210477	38361	1926	1	6	4.67	23	51	KHAOMALI-60.tif
1_KHAO DAWK MALI 105	478494	236686	204520	37288	2263	1	6	4.33	26	54	KHAOMALI-61.tif
1_KHAO DAWK MALI 105	610400	258051	306171	46178	5244	2	6	5	26	58	KHAOMALI-62.tif
6-temp_M 202	508640	208329	269661	30650	3064	1	5	4.67	24	56	M202_48.tif
6-temp_M 202	596476	264700	298284	33492	2964	1	5	4.67	25	55	M202_49.tif
6-temp_M 202	499850	213168	259499	27183	2364	1	5	5	22	59	M202_50.tif
6-temp_M 202	607152	238950	334710	33492	3578	2	5	5	22	57	M202-50.tif
6-temp_M 202	431744	178195	230479	23070	1889	1	5	5	21	57	M202-51.tif
6-temp_M 202	537665	234415	272758	30492	1486	1	6	4.33	23	55	M202-52.tif
2_N 22	358529	148525	179512	30492	3526	2	6	4	24	59	N22_29.tif
2_N 22	356571	156717	167336	32518	3081	2	6	4	27	56	N22_30.tif
2_N 22	470959	206508	230163	34288	4254	2	6	4.67	25	61	N22_31.tif
2_N 22	458258	205334	215788	37136	4920	2	6	4	24	66	N22_32.tif
2_N 22	373826	167333	176783	29710	3758	2	6	4	27	58	N22_33.tif
6-temp_NIPPONBARE	597862	284360	279374	34128	2768	1	5	4.33	21	55	NB_3.tif
6-temp_NIPPONBARE	679684	304137	375548	39423	1929	1	6	5	21	61	NB_4.tif
6-temp_NIPPONBARE	598407	266654	331754	39423	2337	1	6	4.67	22	58	NB_6.tif
6-temp_NIPPONBARE	429581	186112	243470	28524	1072	1	6	5.33	22	57	NB_7.tif
6-temp_NIPPONBARE	459683	203928	229399	26356	2065	1	5	4.67	23	48	NB_58.tif
6-temp_NIPPONBARE	500682	223599	249783	27300	1799	1	6	5	21	55	NB_60.tif
6-temp_NIPPONBARE	424241	189959	210503	23779	1254	1	6	5	21	53	NB_61.tif
4_RAYADA	608725	274224	288323	46178	4845	2	6	4	22	53	RAYADA_42.tif
4_RAYADA	700329	258545	394692	47092	3544	1	6	5.33	24	64	RAYADA_43.tif
4_RAYADA	560611	238095	281331	41185	1793	1	6	4	23	53	RAYADA_44.tif
4_RAYADA	382187	167150	185209	29828	3650	2	6	4.33	22	54	RAYADA_45.tif
4_RAYADA	639424	252674	342238	44512	3610	2	6	4.67	24	66	RAYADA_46.tif
1_TEQUING	491686	219518	248972	23196	821	1	6	4.67	22	55	TEQING-16.tif
1_TEQUING	446744	201442	220604	24698	1321	1	6	4.67	25	50	TEQING-17.tif
1_TEQUING	434615	182649	226277	25689	1239	1	6	5	23	59	TEQING-18.tif
1_TEQUING	523366	229059	267995	26312	1834	2	6	5	22	60	TEQING-19.tif
1_TEQUING	512999	208054	272753	32192	2048	1	6	5	27	59	TEQING-20.tif
