# Supplementary material for: PHIV-RootCell: a supervised image analysis tool for rice root anatomical parameter quantification
Source: Front Plant Sci. 2015 Jan 19;5:790. doi: 10.3389/fpls.2014.00790 (PMC4298167; doi:10.3389/fpls.2014.00790)
Supplement: Supplementary file 3 [file R-files.ZIP › R-files/PHIV_RootCell.R]

################################################################################

########GRAPHS OF ROOT SECTIONS PARAMETERS FROM PHIV-RootCell-toolset###########

##########V1####################################################################

############anne.dievart@cirad.fr/gautier.sarah@supagro.inra.fr#################

############September 2014###########################################################

################################################################################

#Copy this file in the directory where the data file "Analyses.txt" is saved####

#Open R on your computer########################################################

#Change the working directory to the one where you stored the data file#########
#Depending on R versions and exploitation systems, it can be under the File or #
#another menu###################################################################

#In the R console, write:#######################################################
#source("PHIV_RootCell.r",encoding="UTF-8")#####################################

################################################################################

nom_fichier<-"Analyses.txt"

data.courbes <-read.table(nom_fichier,header=T,dec=".",sep="\t")

data.courbes <- data.courbes [order(data.courbes$Plants), ]

genotypes<-unique(data.courbes[,"Plants"])

titre<-paste(strsplit(nom_fichier,"\\.")[[1]][1],".pdf",sep="")

pdf(file= titre)

par(mfcol=c(1,1))
plot.new()
mat<-matrix(genotypes)
legende<-cbind(row(mat), mat)
B<-paste(legende[,1],legende[,2])
legend("left", legend=(B), title=titre)

par(mfcol=c(1,1))
genotype.data<-list()
for(i in 1:length(genotypes))
{
 genotype.data[[i]]<-data.courbes[data.courbes$Plants==genotypes[i],]
}

####Root Area########################################################

RootArea<-list()
for(i in 1:length(genotypes))
{
 RootArea[[i]]<-genotype.data[[i]]$RootArea
}

MeanRootArea<-list()
for(i in 1:length(genotypes))
{
 MeanRootArea[[i]]<-mean(RootArea[[i]],na.rm=TRUE)
}

TableMeanRootArea<-MeanRootArea[[1]]
for(i in 2:length(genotypes))
{
  TableMeanRootArea<-rbind(TableMeanRootArea,MeanRootArea[[i]])
}

stderr <- function(x)  sqrt(var(x)/length(x))
StDevRootArea<-list()
for(i in 1:length(genotypes))
{
 y<-RootArea[[i]][!is.na(RootArea[[i]])]
 StDevRootArea[[i]]<-stderr(y)
}

TableStDevRootArea<-StDevRootArea[[1]]
for(i in 2:length(genotypes))
{
  TableStDevRootArea<-rbind(TableStDevRootArea,StDevRootArea[[i]])
}


CI.plot <- function(mean, std, ylim=c(0, max(CI.H)), ...) {
    CI.H <- mean+std # Calculate upper CI
    CI.L <- mean-std # Calculate lower CI
    xvals <- barplot(mean, ylim=ylim, col = "gray", border = "gray", names.arg =row(mat), cex.names = 0.7, cex.axis = 1, main = "Root Area", xlab = " ", ylab = " ", axes = TRUE) 
    arrows(xvals, mean, xvals, CI.H, angle=90)
    arrows(xvals, mean, xvals, CI.L, angle=90)
}

CI.plot(TableMeanRootArea[,1],TableStDevRootArea[,1])


boxplot (RootArea ~ Plants, data.courbes, main="Root Area",names=row(mat),cex.axis = 0.7)


###############Stele Area####################################################

SteleArea<-list()
for(i in 1:length(genotypes))
{
 SteleArea[[i]]<-genotype.data[[i]]$SteleArea
}

MeanSteleArea<-list()
for(i in 1:length(genotypes))
{
 MeanSteleArea[[i]]<-mean(SteleArea[[i]],na.rm=TRUE)
}

TableMeanSteleArea<-MeanSteleArea[[1]]
for(i in 2:length(genotypes))
{
  TableMeanSteleArea<-rbind(TableMeanSteleArea,MeanSteleArea[[i]])
}


stderr <- function(x) sqrt(var(x)/length(x))
StDevSteleArea<-list()
for(i in 1:length(genotypes))
{
 y<-SteleArea[[i]][!is.na(SteleArea[[i]])]
 StDevSteleArea[[i]]<-stderr(y)
}

TableStDevSteleArea<-StDevSteleArea[[1]]
for(i in 2:length(genotypes))
{
  TableStDevSteleArea<-rbind(TableStDevSteleArea,StDevSteleArea[[i]])
}


CI.plot <- function(mean, std, ylim=c(0, max(CI.H)), ...) {
    CI.H <- mean+std # Calculate upper CI
    CI.L <- mean-std # Calculate lower CI
    xvals <- barplot(mean, ylim=ylim, col = "gray", border = "gray", cex.names = 0.7, cex.axis = 1, , names.arg =row(mat),main = "Stele Area", xlab = " ", ylab = " ", axes = TRUE)
    arrows(xvals, mean, xvals, CI.H, angle=90) # Draw error bars
    arrows(xvals, mean, xvals, CI.L, angle=90)

}

CI.plot(TableMeanSteleArea[,1],TableStDevSteleArea[,1])


boxplot(SteleArea ~ Plants, data.courbes, main="Stele Area", plot.order = c(2, 1, 3),names=row(mat),cex.axis = 0.7 )


###############Stele proportion#################################################

SteleRacine <- TableMeanSteleArea/TableMeanRootArea*100

plot(SteleRacine, ylim=range(0,15), main = "Stele area / Root area") # Plot bars


###############External Layer Area#############################################

ExternalLayerArea<-list()
for(i in 1:length(genotypes))
{
 ExternalLayerArea[[i]]<-genotype.data[[i]]$ExternalLayerArea
}

MeanExternalLayerArea<-list()
for(i in 1:length(genotypes))
{
 MeanExternalLayerArea[[i]]<-mean(ExternalLayerArea[[i]],na.rm=TRUE)
}

TableMeanExternalLayerArea<-MeanExternalLayerArea[[1]]
for(i in 2:length(genotypes))
{
  TableMeanExternalLayerArea<-rbind(TableMeanExternalLayerArea,MeanExternalLayerArea[[i]])
}


stderr <- function(x) sqrt(var(x)/length(x))
StDevExternalLayerArea<-list()
for(i in 1:length(genotypes))
{
 y<-ExternalLayerArea[[i]][!is.na(ExternalLayerArea[[i]])]
 StDevExternalLayerArea[[i]]<-stderr(y)
}

TableStDevExternalLayerArea<-StDevExternalLayerArea[[1]]
for(i in 2:length(genotypes))
{
  TableStDevExternalLayerArea<-rbind(TableStDevExternalLayerArea,StDevExternalLayerArea[[i]])
}


CI.plot <- function(mean, std, ylim=c(0, max(CI.H)), ...) {
    CI.H <- mean+std # Calculate upper CI
    CI.L <- mean-std # Calculate lower CI
    xvals <- barplot(mean, ylim=ylim, col = "gray", border = "gray", names.arg =row(mat), cex.names = 0.7, cex.axis = 1, main = "External Layer Area", xlab = " ", ylab = " ", axes = TRUE)
    arrows(xvals, mean, xvals, CI.H, angle=90) # Draw error bars
    arrows(xvals, mean, xvals, CI.L, angle=90)
}

CI.plot(TableMeanExternalLayerArea[,1],TableStDevExternalLayerArea[,1])


boxplot (ExternalLayerArea ~ Plants, data.courbes, main="External Layer Area",names=row(mat),cex.axis = 0.7)

################Cortex Area########################################################

CortexArea<-list()
for(i in 1:length(genotypes))
{
 CortexArea[[i]]<-genotype.data[[i]]$CortexArea
}

MeanCortexArea<-list()
for(i in 1:length(genotypes))
{
 MeanCortexArea[[i]]<-mean(CortexArea[[i]],na.rm=TRUE)
}

TableMeanCortexArea<-MeanCortexArea[[1]]
for(i in 2:length(genotypes))
{
  TableMeanCortexArea<-rbind(TableMeanCortexArea,MeanCortexArea[[i]])
}


stderr <- function(x) sqrt(var(x)/length(x))
StDevCortexArea<-list()
for(i in 1:length(genotypes))
{
 y<-CortexArea[[i]][!is.na(CortexArea[[i]])]
 StDevCortexArea[[i]]<-stderr(y)
}

TableStDevCortexArea<-StDevCortexArea[[1]]
for(i in 2:length(genotypes))
{
  TableStDevCortexArea<-rbind(TableStDevCortexArea,StDevCortexArea[[i]])
}


CI.plot <- function(mean, std, ylim=c(0, max(CI.H)), ...) {
    CI.H <- mean+std # Calculate upper CI
    CI.L <- mean-std # Calculate lower CI
    xvals <- barplot(mean, ylim=ylim, col = "gray", border = "gray", names.arg =row(mat), cex.names = 0.7, cex.axis = 1, main = "Cortex Area", xlab = " ", ylab = " ", axes = TRUE) 
    arrows(xvals, mean, xvals, CI.H, angle=90) # Draw error bars
    arrows(xvals, mean, xvals, CI.L, angle=90)
}

CI.plot(TableMeanCortexArea[,1],TableStDevCortexArea[,1])


boxplot (CortexArea ~ Plants, data.courbes, main="Cortex Area",names=row(mat),cex.axis = 0.7)

###################Central Metaxylem Area#################################################

CentralMetaxylemArea<-list()
for(i in 1:length(genotypes))
{
 CentralMetaxylemArea[[i]]<-genotype.data[[i]]$CentralMetaxylemArea
}

MeanCentralMetaxylemArea<-list()
for(i in 1:length(genotypes))
{
 MeanCentralMetaxylemArea[[i]]<-mean(CentralMetaxylemArea[[i]],na.rm=TRUE)
}

TableMeanCentralMetaxylemArea<-MeanCentralMetaxylemArea[[1]]
for(i in 2:length(genotypes))
{
  TableMeanCentralMetaxylemArea<-rbind(TableMeanCentralMetaxylemArea,MeanCentralMetaxylemArea[[i]])
}


stderr <- function(x) sqrt(var(x)/length(x))
StDevCentralMetaxylemArea<-list()
for(i in 1:length(genotypes))
{
 y<-CentralMetaxylemArea[[i]][!is.na(CentralMetaxylemArea[[i]])]
 StDevCentralMetaxylemArea[[i]]<-stderr(y)
}

TableStDevCentralMetaxylemArea<-StDevCentralMetaxylemArea[[1]]
for(i in 2:length(genotypes))
{
  TableStDevCentralMetaxylemArea<-rbind(TableStDevCentralMetaxylemArea,StDevCentralMetaxylemArea[[i]])
}


CI.plot <- function(mean, std, ylim=c(0, max(CI.H)), ...) {
    CI.H <- mean+std # Calculate upper CI
    CI.L <- mean-std # Calculate lower CI
    xvals <- barplot(mean, ylim=ylim, col = "gray", border = "gray", names.arg =row(mat), cex.names = 0.7, cex.axis = 1, main = "Central Metaxylem Area", xlab = " ", ylab = " ", axes = TRUE)
    arrows(xvals, mean, xvals, CI.H, angle=90) # Draw error bars
    arrows(xvals, mean, xvals, CI.L, angle=90)
}

CI.plot(TableMeanCentralMetaxylemArea[,1],TableStDevCentralMetaxylemArea[,1])


boxplot (CentralMetaxylemArea ~ Plants, data.courbes, main="Central Metaxylem Area",names=row(mat),cex.axis = 0.7)


###############Number of Central Metaxylem Vessels########################################

NbCentralMetaxylem<-list()
for(i in 1:length(genotypes))
{
 NbCentralMetaxylem[[i]]<-genotype.data[[i]]$NbCentralMetaxylem
}

MeanNbCentralMetaxylem<-list()
for(i in 1:length(genotypes))
{
 MeanNbCentralMetaxylem[[i]]<-mean(NbCentralMetaxylem[[i]],na.rm=TRUE)
}

TableMeanNbCentralMetaxylem<-MeanNbCentralMetaxylem[[1]]
for(i in 2:length(genotypes))
{
  TableMeanNbCentralMetaxylem<-rbind(TableMeanNbCentralMetaxylem,MeanNbCentralMetaxylem[[i]])
}


stderr <- function(x) sqrt(var(x)/length(x))
StDevNbCentralMetaxylem<-list()
for(i in 1:length(genotypes))
{
 y<-NbCentralMetaxylem[[i]][!is.na(NbCentralMetaxylem[[i]])]
 StDevNbCentralMetaxylem[[i]]<-stderr(y)
}

TableStDevNbCentralMetaxylem<-StDevNbCentralMetaxylem[[1]]
for(i in 2:length(genotypes))
{
  TableStDevNbCentralMetaxylem<-rbind(TableStDevNbCentralMetaxylem,StDevNbCentralMetaxylem[[i]])
}


CI.plot <- function(mean, std, ylim=c(0, max(CI.H)), ...) {
    CI.H <- mean+std # Calculate upper CI
    CI.L <- mean-std # Calculate lower CI
    xvals <- barplot(mean, ylim=ylim, col = "gray", border = "gray", names.arg =row(mat), cex.names = 0.7, cex.axis = 1, main = "Number of Central Metaxylem Vessels", xlab = " ", ylab = " ", axes = TRUE)
    arrows(xvals, mean, xvals, CI.H, angle=90) # Draw error bars
    arrows(xvals, mean, xvals, CI.L, angle=90)
}

CI.plot(TableMeanNbCentralMetaxylem[,1],TableStDevNbCentralMetaxylem[,1])


boxplot(NbCentralMetaxylem ~ Plants, data.courbes, main="Number of Central Metaxylem Vessels",names=row(mat),cex.axis = 0.7)


###############Number of Metaxylem Vessels########################################

NbMetaxylem<-list()
for(i in 1:length(genotypes))
{
 NbMetaxylem[[i]]<-genotype.data[[i]]$NbMetaxylem
}

MeanNbMetaxylem<-list()
for(i in 1:length(genotypes))
{
 MeanNbMetaxylem[[i]]<-mean(NbMetaxylem[[i]],na.rm=TRUE)
}

TableMeanNbMetaxylem<-MeanNbMetaxylem[[1]]
for(i in 2:length(genotypes))
{
  TableMeanNbMetaxylem<-rbind(TableMeanNbMetaxylem,MeanNbMetaxylem[[i]])
}


stderr <- function(x) sqrt(var(x)/length(x))
StDevNbMetaxylem<-list()
for(i in 1:length(genotypes))
{
 y<-NbMetaxylem[[i]][!is.na(NbMetaxylem[[i]])]
 StDevNbMetaxylem[[i]]<-stderr(y)
}

TableStDevNbMetaxylem<-StDevNbMetaxylem[[1]]
for(i in 2:length(genotypes))
{
  TableStDevNbMetaxylem<-rbind(TableStDevNbMetaxylem,StDevNbMetaxylem[[i]])
}


CI.plot <- function(mean, std, ylim=c(0, max(CI.H)), ...) {
    CI.H <- mean+std # Calculate upper CI
    CI.L <- mean-std # Calculate lower CI
    xvals <- barplot(mean, ylim=ylim, col = "gray", border = "gray", , names.arg =row(mat), cex.names = 0.7, cex.axis = 1, main = "Number of Metaxylem Vessels", xlab = " ", ylab = " ", axes = TRUE)
    arrows(xvals, mean, xvals, CI.H, angle=90) # Draw error bars
    arrows(xvals, mean, xvals, CI.L, angle=90)
}

CI.plot(TableMeanNbMetaxylem[,1],TableStDevNbMetaxylem[,1])

boxplot(NbMetaxylem ~ Plants, data.courbes, main="Number of Metaxylem Vessels",names=row(mat),cex.axis = 0.7)

###############Number of Cortex Layers########################################

MeanNbCortexLayers<-list()
for(i in 1:length(genotypes))
{
 MeanNbCortexLayers[[i]]<-genotype.data[[i]]$MeanNbCortexLayers
}

MeanMeanNbCortexLayers<-list()
for(i in 1:length(genotypes))
{
 MeanMeanNbCortexLayers[[i]]<-mean(MeanNbCortexLayers[[i]],na.rm=TRUE)
}

TableMeanMeanNbCortexLayers<-MeanMeanNbCortexLayers[[1]]
for(i in 2:length(genotypes))
{
  TableMeanMeanNbCortexLayers<-rbind(TableMeanMeanNbCortexLayers,MeanMeanNbCortexLayers[[i]])
}


stderr <- function(x) sqrt(var(x)/length(x))
StDevMeanNbCortexLayers<-list()
for(i in 1:length(genotypes))
{
 y<-MeanNbCortexLayers[[i]][!is.na(MeanNbCortexLayers[[i]])]
 StDevMeanNbCortexLayers[[i]]<-stderr(y)
}

TableStDevMeanNbCortexLayers<-StDevMeanNbCortexLayers[[1]]
for(i in 2:length(genotypes))
{
  TableStDevMeanNbCortexLayers<-rbind(TableStDevMeanNbCortexLayers,StDevMeanNbCortexLayers[[i]])
}


CI.plot <- function(mean, std, ylim=c(0, max(CI.H)), ...) {
    CI.H <- mean+std # Calculate upper CI
    CI.L <- mean-std # Calculate lower CI
    xvals <- barplot(mean, ylim=ylim, col = "gray", border = "gray", names.arg =row(mat), cex.names = 0.7, cex.axis = 1, main = "Number of Cortex Layers", xlab = " ", ylab = " ", axes = TRUE)
    arrows(xvals, mean, xvals, CI.H, angle=90) # Draw error bars
    arrows(xvals, mean, xvals, CI.L, angle=90)
}

CI.plot(TableMeanMeanNbCortexLayers[,1],TableStDevMeanNbCortexLayers[,1])


boxplot(MeanNbCortexLayers ~ Plants, data.courbes, main="Number of Cortex Layers",names=row(mat),cex.axis = 0.7)


###############Number of cells in Cell Files########################################


for(j in 10:(length(names(data.courbes))-1))
{
	name<-names(data.courbes)[j]
	data.courbes.tmp<-data.courbes[,c(1,j)]
	names(data.courbes.tmp)=c("Plants","NbCellFile");
	NbCellFile<-list()
	for(i in 1:length(genotypes))
	{
	 NbCellFile[[i]]<-genotype.data[[i]][,j]
	 
	}

	MeanNbCellFile<-list()
	for(i in 1:length(genotypes))
	{
	 MeanNbCellFile[[i]]<-mean(NbCellFile[[i]],na.rm=TRUE)
	}

	TableMeanNbCellFile<-MeanNbCellFile[[1]]
	for(i in 2:length(genotypes))
	{
	  TableMeanNbCellFile<-rbind(TableMeanNbCellFile,MeanNbCellFile[[i]])
	}


	stderr <- function(x) sqrt(var(x)/length(x))
	StDevNbCellFile<-list()
	for(i in 1:length(genotypes))
	{
	 y<-NbCellFile[[i]][!is.na(NbCellFile[[i]])]
	 StDevNbCellFile[[i]]<-stderr(y)
	}

	TableStDevNbCellFile<-StDevNbCellFile[[1]]
	for(i in 2:length(genotypes))
	{
	  TableStDevNbCellFile<-rbind(TableStDevNbCellFile,StDevNbCellFile[[i]])
	}


	CI.plot <- function(mean, std, ylim=c(0, max(CI.H)), ...) {
		CI.H <- mean+std # Calculate upper CI
		CI.L <- mean-std # Calculate lower CI
		xvals <- barplot(mean, ylim=ylim, col = "gray", border = "gray", , names.arg =row(mat), cex.names = 0.7, cex.axis = 1, main = paste("Number of Cells in Cell File ",(j-9)), xlab = " ", ylab = " ", axes = TRUE)
		arrows(xvals, mean, xvals, CI.H, angle=90) # Draw error bars
		arrows(xvals, mean, xvals, CI.L, angle=90)
	}

	CI.plot(TableMeanNbCellFile[,1],TableStDevNbCellFile[,1])
	
	boxplot( NbCellFile ~ Plants, data.courbes.tmp, main=paste("Number of Cells in Cell File ",(j-9)),names=row(mat),cex.axis = 0.7)
	
}


dev.off()
